# Supplementary material for: Artificial intelligence-assisted prostate cancer diagnosis for reduced use of immunohistochemistry
Source: Commun Med (Lond). 2025 Oct 15;5:425. doi: 10.1038/s43856-025-01185-y (PMC12528698; doi:10.1038/s43856-025-01185-y)
Supplement: Supplementary file 4 — Supplementary Data Set 1 [file 43856_2025_1185_MOESM4_ESM.xlsx]

## Sheet: Ark1
Figure	Dataset	Threshold	Sensitivity	Specificity	AUROC
2a	SUH	0.5	0.914	0.930	0.980
2a	SUH	0.4	0.933	0.923	0.980
2a	SUH	0.3	0.943	0.899	0.980
2a	SUH	0.2	0.952	0.892	0.980
2a	SUH	0.1	0.952	0.883	0.980
2a	SUH	0.05	0.981	0.868	0.980
2a	SUH	0.01	1.000	0.806	0.980
2b	SFR	0.5	0.935	0.955	0.993
2b	SFR	0.4	1.000	0.955	0.993
2b	SFR	0.3	1.000	0.955	0.993
2b	SFR	0.2	1.000	0.909	0.993
2b	SFR	0.1	1.000	0.894	0.993
2b	SFR	0.05	1.000	0.849	0.993
2b	SFR	0.01	1.000	0.712	0.993
2c	SCH	0.5	0.899	0.831	0.951
2c	SCH	0.4	0.899	0.831	0.951
2c	SCH	0.3	0.909	0.831	0.951
2c	SCH	0.2	0.929	0.831	0.951
2c	SCH	0.1	0.960	0.785	0.951
2c	SCH	0.05	0.970	0.692	0.951
2c	SCH	0.01	1.000	0.523	0.951
